# Supplementary material for: Molecular basis of the biogenesis of a protein organelle for ethanolamine utilization
Source: Sci Adv. 2025 Oct 1;11(40):eadx9774. doi: 10.1126/sciadv.adx9774 (PMC12487888; doi:10.1126/sciadv.adx9774)
Supplement: Supplementary file 2 — Movies S1 and S2 [file sciadv.adx9774_movies_s1_and_s2.zip]

Archive with 2 entries (2 files):
- adx9774_movie_s1.avi
- adx9774_movie_s2.avi
