# Supplementary material for: Molecular basis of the biogenesis of a protein organelle for ethanolamine utilization
Source: Sci Adv. 2025 Oct 1;11(40):eadx9774. doi: 10.1126/sciadv.adx9774 (PMC12487888; doi:10.1126/sciadv.adx9774)
Supplement: Supplementary file 3 — Data S1 [file sciadv.adx9774_data_s1.zip]

Archive with 1 entries (1 files):
- adx9774_data_s1.xlsx
