# Supplementary material for: Molecular basis of the biogenesis of a protein organelle for ethanolamine utilization
Source: Sci Adv. 2025 Oct 1;11(40):eadx9774. doi: 10.1126/sciadv.adx9774 (PMC12487888; doi:10.1126/sciadv.adx9774)
Supplement: Supplementary file 3 — Data S1 [file sciadv.adx9774_data_s1.zip › adx9774_data_s1.xlsx]

## Sheet: Genome Accession
Species	Representative Genome	Assembly Name	Assembly Accession
Escherichia coli	Escherichia coli str. K-12 substr. MG1655	ASM584v2	GCF_000005845.2
Shigella flexneri 2a	Shigella flexneri 2a str. 301	ASM692v2	GCF_000006925.2
Salmonella enterica subsp. enterica serovar Typhimurium	Salmonella enterica subsp. enterica serovar Typhimurium str. LT2	ASM694v2	GCF_000006945.2
Escherichia coli O157:H7	Escherichia coli O157:H7 str. Sakai	ASM886v2	GCF_000008865.2
Citrobacter koseri	Citrobacter koseri str. ATCC BAA-895	ASM1804v1	GCF_000018045.1
Proteus mirabilis	Proteus mirabilis str. HI4320	ASM6996v1	GCF_000069965.1
Yersinia pestis	Yersinia pestis str. A1122	ASM22297v1	GCF_000222975.1
Klebsiella pneumoniae subsp. pneumoniae	Klebsiella pneumoniae subsp. pneumoniae str. HS11286	ASM24018v2	GCF_000240185.1
Salmonella bongori	Salmonella bongori str. N268-08	ASM43925v1	GCF_000439255.1
Yersinia similis	Yersinia similis str. 228	ASM58251v1	GCF_000582515.1
Yersinia pseudotuberculosis	Yersinia pseudotuberculosis str. IP32953	ASM83429v1	GCF_000834295.1
Yersinia aldovae	Yersinia aldovae str. 670-83	ASM83439v1	GCF_000834395.1
Yersinia rohdei	Yersinia rohdei str. YRA	ASM83445v1	GCF_000834455.1
Citrobacter amalonaticus	Citrobacter amalonaticus str. FDAARGOS_165	ASM155893v2	GCF_001558935.2
Yersinia entomophaga	Yersinia entomophaga str. MH96	ASM165603v1	GCF_001656035.1
Klebsiella huaxiensis	Klebsiella huaxiensis str. WCHKl090001	ASM326157v2	GCF_003261575.2
Yersinia rochesterensis	Yersinia rochesterensis str. ATCC BAA-2637	ASM360064v1	GCF_003600645.1
Citrobacter freundii	Citrobacter freundii str. FDAARGOS_549	ASM381234v1	GCF_003812345.1
Klebsiella oxytoca	Klebsiella oxytoca str. FDAARGOS_500	ASM381292v1	GCF_003812925.1
Proteus hauseri	Proteus hauseri str. 15H5D-4a	ASM411697v1	GCF_004116975.1
Yersinia hibernica	Yersinia hibernica str. CFS1934	ASM412423v1	GCF_004124235.1
Citrobacter arsenatis	Citrobacter arsenatis str. LY-1	ASM435384v1	GCF_004353845.1
Citrobacter tructae	Citrobacter tructae str. SNU WT2	ASM468434v1	GCF_004684345.1
Klebsiella aerogenes	Klebsiella aerogenes str. Ka37751	ASM763225v1	GCF_007632255.1
Citrobacter portucalensis	Citrobacter portucalensis str. FDAARGOS_617	ASM869360v1	GCF_008693605.1
Citrobacter werkmanii	Citrobacter werkmanii str. FDAARGOS_616	ASM869364v1	GCF_008693645.1
Citrobacter braakii	Citrobacter braakii str. MiY-A	ASM964893v1	GCF_009648935.1
Klebsiella variicola	Klebsiella variicola str. LEMB11	ASM964897v1	GCF_009648975.1
Yersinia intermedia	Yersinia intermedia str. FDAARGOS_730	ASM973005v1	GCF_009730055.1
Yersinia canariae	Yersinia canariae str. NCTC 14382	ASM983141v1	GCF_009831415.1
Proteus terrae subsp. cibarius	Proteus terrae subsp. cibarius str. ZN2	ASM1104583v1	GCF_011045835.1
Yersinia mollaretii	Yersinia mollaretii str. ATCC 43969	ASM1328272v1	GCF_013282725.1
Shigella sonnei	Shigella sonnei str. SE6-1	ASM1337481v1	GCF_013374815.1
Escherichia fergusonii	Escherichia fergusonii str. RHB19-C05	ASM1389243v1	GCF_013892435.1
Klebsiella michiganensis	Klebsiella michiganensis str. THO-011	ASM1513957v1	GCF_015139575.1
Klebsiella quasipneumoniae	Klebsiella quasipneumoniae str. KqPF26	ASM1641570v1	GCF_016415705.1
Citrobacter cronae	Citrobacter cronae str. Colony478	ASM1689368v1	GCF_016893685.1
Escherichia albertii	Escherichia albertii str. Sample 167	ASM1690475v2	GCF_016904755.1
Yersinia ruckeri	Yersinia ruckeri str. KMM821	ASM1749868v1	GCF_017498685.1
Citrobacter sedlakii	Citrobacter sedlakii str. 3347689II	ASM1812842v1	GCF_018128425.1
Citrobacter pasteurii	Citrobacter pasteurii str. FDAARGOS 1424	ASM1904776v1	GCF_019047765.1
Klebsiella quasivariicola	Klebsiella quasivariicola str. 08A119	ASM2052566v1	GCF_020525665.1
Citrobacter rodentium	Citrobacter rodentium str. DSM 16636	ASM2127898v1	GCF_021278985.1
Citrobacter youngae	Citrobacter youngae str. NCTC13709	55685_A01	GCF_900638065.1
Klebsiella grimontii	Klebsiella grimontii str. 4928STDY7071328	25426_7#101	GCF_902164675.1
Clostridium botulinum A	Clostridium botulinum A str. ATCC 3502	ASM6358v1	GCF_000063585.1
Clostridium baratii	Clostridium baratii str. CDC51267	ASM199107v2	GCF_001991075.2
Clostridium septicum	Clostridium septicum str. DSM 7534	ASM360626v1	GCF_003606265.1
Clostridium beijerinckii	Clostridium beijerinckii str. DSM 791	ASM1822374v1	GCF_018223745.1
Clostridium perfringens	Clostridium perfringens str. CPI 18-6	ASM2013877v1	GCF_020138775.1
Listeria monocytogenes	Listeria monocytogenes str. EGD-e	ASM19603v1	GCF_000196035.1
Listeria ivanovii subsp. ivanovii	Listeria ivanovii subsp. ivanovii str. WSLC 3010	ASM76351v1	GCF_000763515.1
Enterococcus faecium	Enterococcus faecium str. SRR24	ASM973400v2	GCF_009734005.1
Enterococcus faecalis	Enterococcus faecalis str. V583	ASM778v1	GCF_000007785.1
